# Supplementary material for: Omnidirectional Triboelectric Nanogenerator for Wide-Speed-Range Wind Energy Harvesting
Source: Nanomaterials (Basel). 2022 Nov 17;12(22):4046. doi: 10.3390/nano12224046 (PMC9698673; doi:10.3390/nano12224046)
Supplement: Supplementary file 1 [file nanomaterials-12-04046-s001.zip]

Archive with 1 entries (1 files):
- nanomaterials-2007343-supplementary.pdf
